# Supplementary material for: Ginsenoside Compound K Assisted G-Quadruplex Folding and Regulated G-Quadruplex-Containing Transcription
Source: Molecules. 2021 Dec 3;26(23):7339. doi: 10.3390/molecules26237339 (PMC8659241; doi:10.3390/molecules26237339)
Supplement: Supplementary file 1 [file molecules-26-07339-s001.zip]

Archive with 1 entries (1 files):
- molecules-1457599-supplementary.pdf
